# Supplementary material for: In silico directed mutagenesis identifies the CD81/claudin-1 hepatitis C virus receptor interface
Source: Cell Microbiol. 2012 Sep 25;14(12):1892–903. doi: 10.1111/cmi.12008 (PMC3549482; doi:10.1111/cmi.12008)
Supplement: Supplementary file 3 [file cmi0014-1892-SD3.txt]

SupplementaryTable1 : Primers used in genesis of Claudin-1 and CD81 mutants
  
PrimerName1 PrimerSequence2 
Claudin-1 primers  
  Claudin-1 FWD (+) ggatccGCCACCATGGCCAACGCGGGGCTG
  Claudin-1 REV (–) ctcgagTCACACGTAGTCTTTCCCGCTGG 
 
CD81Primers
 
  CD81FWD (+) TCTAGAggatccGCCACCATGGGAGTGGAGGGCTGCAC
  
  CD81K148A(–) CAGTgtcgacGAGCCACAGCAGTCAAGCGTCTCGTGGAAGGTCgcCACCAC 
  CD81T149A(–) CAGTgtcgacGAGCCACAGCAGTCAAGCGTCTCGTGGAAGGcCTTCACCAC 
  CD81K148A/T149A(–)  CAGTgtcgacGAGCCACAGCAGTCAAGCGTCTCGTGGAAGGcCgcCACCAC 
  CD81E152A(–) CAGTgtcgacGAGCCACAGCAGTCAAGCGTCgCGTGGAA 
  CD81T153A(–) CAGTgtcgacGAGCCACAGCAGTCAAGCGcCTCGTGGAA 
  CD81E152A/T153A(–) CAGTgtcgacGAGCCACAGCAGTCAAGCGcCgCGTGGAA 
  CD81K201A(–) TGCCGATGAGGTACAgagctcCGGAGAAGAGG 
  
  CD81155-166(+) ggatccTGCTGTGGCTCgtcgacACTGACTGCTTTGAC 
  CD81184-207 (+) ggatccCCTCTTCTCCGgagctcTGTACCTCATCGGCAT 
  CD81REV(–) TTTCTAGGTctcgagTCAGTACACGGAGCTGTTCCGG
  
  
1)FWD or(+)sense primer,REV or(–) antisense primer
2)Restriction enzyme sitesshown in lowercase,Startand Stop codonsunderlined.
